# Supplementary material for: Acute Respiratory Failure and Active Bleeding Are the Important Fatality Predictive Factors for Severe Dengue Viral Infection
Source: PLoS One. 2014 Dec 2;9(12):e114499. doi: 10.1371/journal.pone.0114499 (PMC4252142; doi:10.1371/journal.pone.0114499)
Supplement: Data S1 — Severe dengue viral infection. (XLSX) [file pone.0114499.s001.xlsx]

## Sheet: Data
Id	Admission	Discharge	Birthdate	Sex	Bw	Bwz	Obesity	Age	Refer	Fever	First	Final	Diarrhea	Shockdat	Shockrep	Death	Respira	Hep	Activebl	Renalfai	Multiorg	Loweshct	Highthct	Lowetwbc	Highwbc	Lowestpl	Db	Tb	Sgot	Sgpt	Alp	Alb	Bun	Cr	Pt	Ptt
1	1995-07-17	1995-07-20	1980-08-04	2	37.1	-1.83	1	14.9514	2	1995-07-11	6	4	1	1995-07-17	2	2	2	2	2	2	0	36	41	3100	3500	47000							19.8	1.1
2	1998-08-02	1998-08-09	1986-08-04	2	50	1.48	1	11.9945	2	1998-07-30	5	5	1	1998-08-02	1	1	1	1	1	1	4	36	57.5	3000	15500	25000	9.1	12.6	11600	1870	172	2.4	108.2	5.8	30.6	59.8
3	1999-06-20	1999-06-24	1987-10-10	1	34.5	-0.013	1	11.6934	2	1999-06-15	6	4	1	1999-06-20	2	2	2	2	2	2	0	44.5	47	3300		72000							13.5	0.7
4	1995-07-20	1995-07-25	1987-10-16	2	26	0.4	1	7.75907	2	1995-07-14	4	5	2	1995-07-20	2	2	2	2	2	2	0	33.5	47	6900	12700	11700							11	0.8
5	2001-03-20	2001-04-11	1988-03-30	2	66.5	3.36	2	13	2	2001-03-22	4	4	2	2001-03-28	2	2	2	1	1	1	3	22	42	3600	6700	31000	6.5	9.9	8700	1530	74	2.9	91.2	5.8	19.5	44.6
6	1997-07-23	1997-07-27	1988-10-23	2	19.5	-1.84	1	8.75017	2	1997-07-19	4	4	2	1997-07-23	1	2	2	2	2	2	0	37	51	4100	4100	31000							15.8	0.8
7	1997-05-03	1997-05-07	1988-11-18	1	28	0.48	1	8.45722	2	1997-04-29	5	5	2	1997-05-03	2	2	2	2	2	2	0	38	49	9000		62000							19.6	0.9	12.3	39.6
8	2002-08-27	2002-09-02	1988-04-17	2	42.2	-0.61	1	14.3628	2	2002-08-23	4	4	1	2002-08-27	2	2	2	2	2	2	0	35	40	1600	3500	32000
9	1994-05-16	1994-05-17	1989-06-09	2	25	2.5	2	4.93361	1	1994-05-11	4	5	1	1994-05-16	1	1	1	1	2	1	3	40	50	6100	18300	20000	1.2	2.1	7210	1380	85	2.8	19.5	1.1	23.7	71.7
10	1989-06-11	1989-07-05	1986-08-08	1	25	6.68	2	2.84189	1	1989-06-03	4	4	3	1989-06-08	2	2	1	1	2	1	3	25	48		25000	48000	2	3.7	14200	1670		2.9	32.8	2	24.2	36.2
11	1998-09-04	1998-09-29	1989-06-21	2	43	2.13	2	9.21	2	1998-09-03	3	3	2		2	2	1	2	1	1	3	32	50	5400	5400	10000	3.4	5.5	8430	3320		3.5	25	1.6	15.4	34.5
12	2000-08-24	2000-08-26	1989-01-23	2	24	-2.19	3	11.5838	2	2000-08-20	3	3	2		2	2	2	2	2	2	0		46	4200		38000							12.5	0.7
13	1993-05-25	1993-06-02	1982-05-25	1	52.6	2.3	2	11.0007	2	1993-05-20	1	4	2	1993-05-25	2	2	2	2	2	2	0	37	41	14600	17100	12000	0.9	2.1	4400	1130	107	2.8	16.4	1
14	1990-07-19	1990-07-25	1982-07-01	1	22	-0.75	1	8.04928	1		5	5	3	1990-07-16	2	2	2	1	2	1	2	23	33		13700	8000	3.3	11.4	2195	920		2.9	41.2	2.4	18	45
15	1995-06-09	1995-06-13	1986-04-22	1	21.1	-1.72	1	9.13073	2	1995-06-06	5	5	2	1995-06-09	2	2	2	2	2	2	0	28	40	3900		45000	0.3	0.4	480	217	160	4.2
16	1996-11-11	1996-11-13	1988-03-18	1	42.9	2.81	2	8.65161	2	1996-11-06	4	4	2	1996-11-11	2	2	2	2	2	2	0	44	50	6300		29000
17	2002-07-31	2002-08-02	1990-11-17	2	72.8	4.48	2	11.7016	1	2002-07-27	4	4	3	2002-07-31	2	2	2	2	2	2	0	39	52	6200	10000	20000	1.7	2.1	924	609	269	2.7	18.1	1.2	14.4	55.5
18	1995-09-02	1995-09-06	1983-11-01	2	45.7	1.16	1	11.8357	2	1995-08-28	4	4	1	1995-09-02	2	2	2	2	2	2	0	37	50	2300	6200	23000							11.9	0.8
19	1995-09-07	1995-09-11	1991-01-25	1	19.3	0.75	1	4.61602	2	1995-09-02	4	4	2	1995-09-07	2	2	2	2	2	2	0	39.5	46	3700		11000	0.1	0.1	970	390	83	3.2	19.7	0.6
20	1993-10-04	1993-10-11	1991-05-13	2	15.3	1.8	1	2.39562	1	1993-09-28	5	5	2	1993-10-05	1	1	1	1	1	2	3	25	36	300	2000	11000	6.7	4.9	10510	920	219	2.6	7.9	0.4	30.1	100
21	2002-05-17	2002-05-21	1992-02-16	1	24.1	-1.5	1	10.2478	2	2002-05-13	1	4	1	2002-05-18	2	2	2	2	2	2	0	40	46	2100	2200	19000									13.6	42.8
22	1995-07-26	1995-07-28	1985-07-05	1	26	-0.97	1	10.0561	2	1995-07-17	6	5	1	1995-07-26	2	2	2	2	2	2	1	38	40	6000		28000
23	2002-10-30	2002-11-05	1989-03-10	1	55.2	1.2	1	13.64	2	2002-10-28	6	5	2	2002-11-03	2	2	2	2	2	2	0	36	50	1400	6600	27000
24	1997-09-30	1997-10-03	1992-07-20	2	16	-0.85	1	5.19918	2	1997-09-26	4	4	1	1997-09-30	2	2	2	2	2	2	0	38	40	4200		120000							13.7	0.7
25	2007-02-27	2007-03-04	1992-09-08	2	59.2	2	1	14.4723	2	2007-02-26	6	4	2	2007-03-02	2	2	2	2	2	2	0	36.4	48	1300	2500	20000	0.3	0.5	460	298	87	3.5	9.6	0.6	11.2	37.4
26	2002-01-17	2002-01-20	1992-08-06	1	29.4	0.2	1	9.45106	1	2002-01-12	4	4	1	2002-01-17	2	2	2	2	2	2	1	40	51	3000	4700	10500	0.3	0.3	55	21	119	2.1	9.4	0.7	14.2	44.5
27	1996-08-20	1996-08-21	1985-05-10	2	22.2	-2.34	3	11.2772	2	1996-08-13	5	5	2	1996-08-20	2	2	2	2	2	2	0	39	46	4300	6600	72000
28	1995-07-08	1995-07-17	1986-05-24	2	22	-1.3	1	9.12252	2	1995-07-06	6	3	2		2	2	2	2	1	2	1	26	37	3900	44800	56000	2.8	5.3	2000	760	86	2.9	14.5	0.7	16.4	67.1
29	2002-09-13	2002-09-15	1993-05-07	1	22.3	-1.38	1	9.3525	2	2002-09-10	4	4	2	2002-09-13	2	2	2	2	2	2	0	37	45	4200		86000							21.1	0.7	14.5	45.6
30	1993-05-12	1993-05-23	1982-06-30	1	21.8	-2.3	3	10.8665	2	1993-05-08	4	4	2	1993-05-12	2	2	2	2	1	1	2	10	34	9100	10500	5200							44.7	2.7
31	1997-05-22	1997-05-26	1993-07-15	1	12.9	-1.71	1	3.85216	2	1997-05-18	5	5	2	1997-05-22	2	2	2	2	2	2	0	39	46	5800		55000							13	0.6
32	1993-08-07	1993-08-09	1980-09-19	2	40	-0.4	1	12.8843	1	1993-08-02	5	5	2	1993-08-07	1	1	1	1	1	1	4	32	50	16400	23000	46000	6.1	9.4	13660	4770	235	3.2	37.8	6.4	97.6	100
33	1993-09-21	1993-09-29	1990-01-08	1	12.8	1.7	1	3.70157	1	1993-09-20	6	4	1	1993-09-26	1	2	2	2	2	2	0	33	44	4500	8200	26000							16.6	0.7
34	1993-08-26	1993-09-01	1984-01-01	2	23.5	-1.26	1	9.65092	2	1993-08-21	4	4	2	1993-08-25	1	2	2	2	2	2	0	32	41	1800	3600	4000	0.1	0.1	62	21	39	1.2	5.6	0.8
35	2002-05-02	2002-05-10	1990-11-05	1	56.3	2.54	2	11.488	2	2002-04-29	2	5	1	2002-05-04	1	2	2	2	2	2	0	38	51	3700	10900	17000	0.1	0.3	927	264	108	2.7	14.4	1	13.1	57.8
36	1993-10-22	1993-10-25	1981-11-29	1	80	4.8	2	11.896	2	1993-10-18	3	4	2	1993-10-22	2	2	2	2	2	2	0	46	52	5100		34000							28.1	1
37	2002-05-14	2002-05-17	1993-12-24	1	21.9	-1	1	8.38604	2	2002-05-10	6	4	2	2002-05-14	2	2	2	2	2	2	0	32	41	2700	3600	40000	0.1	0.1	510	189	84	2.2	8	0.6	14.7	49.9
38	1993-12-29	1994-01-06	1982-12-02	1	47.5	1.8	1	11.0746	2	1993-12-26	2	4	2	1993-12-30	2	2	2	2	2	2	1	35	49	7200	13800	34000							13.5	0.7
39	2004-02-24	2004-02-28	1993-06-20	1	36.3	0.6	1	10.6804	1	2004-02-20	2	5	2	2004-02-25	1	2	2	2	2	2	0	35	51	2300	2300	11000	0.2	0.2	82	30	79	1.8	6.9	0.6	14	37.3
40	1994-01-22	1994-01-31	1981-10-20	1	21.6	-2.7	3	12.2574	2	1994-01-18	4	4	2	1994-01-22	1	2	1	2	1	1	3	27	52	6600	48000	24000	3.9	5.6	560	216	154	2.4	45.8	1.8	15.4	62
41	2002-12-29	2003-01-09	1994-03-16	2	39.5	2	1	8.7885	2	2002-12-28	6	4	2	2003-01-01	1	2	2	2	2	2	0	35	49	4800	11800	24000	0.2	0.2	237	87	69	2.1	7.3	0.5	14.9	34
42	2000-09-11	2000-09-13	1993-02-02	1	21.8	-0.5	1	7.60575	2	2000-09-07	4	4	2	2000-09-11	2	2	2	2	2	2	0	37	39	2000	2900	87000	0.2	0.2	81	22	106	3.5	13.3	0.7
43	1995-08-22	1995-09-19	1987-03-24	1	37	2.09	2	8.41342	1	1995-08-16	5	5	1	1995-08-22	1	1	1	1	1	1	4	21	42	3700	29500	34000	2.8	5.9	6750	1495	236	2.7	211	11.5	18	81.6
44	1995-06-28	1995-07-07	1984-07-14	1	28	-1	1	10.9569	2	1995-06-25	6	5	2	1995-06-30	2	2	2	2	1	2	1	23	35	1300	6600	21000	0.4	1.2	823	281	148	2.4	20.8	0.8	16.9	86.9
45	1995-08-27	1995-08-29	1981-02-06	1	40.2	-1.2	1	14.5544	2	1995-08-21	4	4	3	1995-08-27	1	2	2	2	2	2	0	39	52	5400	5400	20000							22.1	1.3
46	2006-01-04	2006-01-09	1994-09-24	2	34	-0.2	1	11.2799	2	2006-01-02	2	4	1	2006-01-05	1	2	2	2	2	2	0	34	46	1500	2600	113000	0.1	0.3	440	182	138	3.1	14.6	0.5	13.9	40.5
47	1998-12-07	1998-12-09	1994-10-12	1	21.7	1.96	1	4.2	2	1998-12-02	4	4	2	1998-12-07	2	2	2	2	2	1	1	35	41	16600	16600	50000							56	1.5
48	2002-07-01	2002-07-03	1989-12-02	1	33.4	-0.9	1	12.5777	2	2002-06-26	4	4	3	2002-07-01	2	2	2	2	2	2	0	40	49	5800	7800	47000							14.5	0.9
49	2000-12-01	2000-12-18	1995-03-22	1	21.7	0.7	1	5.69473	2	2000-11-28	5	5	1	2000-12-01	2	2	1	2	1	2	2	24	44	4600	12100	13000	1.7	2.5	4420	1430	168	2.6	50.3	1.2	21.8	100
50	2002-07-10	2002-07-14	1992-05-03	1	37.4	0.95	1	10.1875	2	2002-07-06	1	4	1	2002-07-11	1	2	2	2	2	2	0	40	50	1800		10000	0.2	0.2	353	177	173	2.9	15.3	1.1	17.5	100
51	1997-09-25	1997-09-27	1989-01-01	1	21.6	-1.26	1	8.73374	2	1997-09-22	4	4	2	1997-09-25	2	2	2	2	2	2	0	39	46	2700		123000
52	1995-07-07	1995-08-01	1995-04-01	1	6.2	1.2	1	0.265572	1	1995-07-01	7	5	2	1995-07-10	1	2	2	2	1	2	1	17	38	3000	16400	8000	1.7	4.5	577	1830	207	2.7	19	0.6	22	100
53	2010-05-08	2010-05-13	1995-07-28	1	66.6	2.2	2	14.7789	2	2010-05-05	4	4	1	2010-05-08	1	2	2	2	2	2	0	35	53	2790	4300	11000	0.1	0.6	1284	441	197	2.3	21.5	1.1	16.1	42
54	2007-07-01	2007-07-04	1995-08-01	2	31.6	-1.2	1	11.9151	2	2007-06-28	2	4	2	2007-07-02	2	2	2	2	2	2	0	46	55	2520	2520	55000
55	2002-09-15	2002-09-18	1989-01-06	1	39.8	-0.7	1	13.692	2	2002-09-12	4	4	1	2002-09-15	2	2	2	2	2	2	0	48	51.5	3400		10000
56	2003-07-07	2003-07-11	1991-11-17	1	45.9	1.2	1	11.6359	2	2003-07-04	1	4	1	2003-07-09	2	2	2	2	2	2	0	40	47	3200	3200	40000							15.8	0.8
57	1995-09-10	1995-09-13	1986-12-11	2	26	0.04	1	8.74743	2	1995-08-28	4	4	3	1995-09-10	1	2	2	2	2	2	0	38	50	6800	6800	27000							10	0.7
58	1995-09-12	1995-09-27	1987-08-03	2	27	0.5	1	8.10951	2	1995-09-07	4	4	2	1995-09-12	1	2	1	2	1	2	2	27	48	4700	15300	14000	1.6	2.9	2670	870	89	1.7	23.6	1.4	16.5	64.5
59	1995-09-11	1995-10-02	1987-01-01	1	25	-0.2	1	8.69268	1	1995-09-06	5	5	2	1995-09-10	1	1	1	2	1	2	2	25	43	4000	37800	40000	0.6	1.3	392	220	123	2.7	29.9	0.9	15.9	75.2
60	1995-09-13	1995-09-16	1986-01-01	1	25.7	-0.8	1	9.69747	1	1995-09-07	4	4	2	1995-09-12	1	2	2	2	2	1	1	36	50	2700	9600	40000	0.2	0.3	108	41	109	3.4	8.3	3.5
61	2006-04-27	2006-04-30	1991-09-14	1	49.9	0.1	1	14.6174	2	2006-04-24	4	4	1	2006-04-27	2	2	2	2	2	2	0	45	57	3100		8000	0.5	0.9	262	129	124	4.5	15.7	1.5
62	1995-11-04	1995-11-08	1984-01-01	2	27	-1.9	1	11.8412	2	1995-10-31	4	4	3	1995-11-04	2	2	2	2	2	2	0	33	50	7300	7300	19000							26.7	0.8
63	1995-11-13	1995-12-02	1987-01-01	2	20	-1.73	1	8.86516	1	1995-11-06	5	5	3	1995-11-12	1	1	1	1	1	2	3	32	56	5200	19300	3000	0.7	2.2	318	64	130	3	14.6	1.1	29.1	77.5
64	2007-03-13	2007-03-26	1995-08-24	2	29	-1.3	1	11.551	2	2007-03-09	5	5	2	2007-03-13	1	2	2	2	2	2	0	22.3	49	6340	11160	26000	0.6	1	1172	516	86	3.5	25.7	0.6	15	38.8
65	2003-02-11	2003-02-14	1996-04-26	2	17	-1.8	1	6.79808	2	2003-02-06	4	4	2	2003-02-11	2	2	2	2	2	2	0	34	39	3700	3700	65000	0.1	0.2	83	23	115		20.5	0.8
66	2001-08-11	2001-08-12	1995-08-28	2				5.95483	1	2001-08-07	5	5	3	2001-08-10	1	1	1	1	2	2	2	33	40.9	3300	4800	23000	0.7	0.3	433	123	169	1.6	20.3	1	19.6	70.9
67	2003-10-16	2003-10-20	1996-05-04	2	21	-0.5	1	7.45243	2	2003-10-14	4	4	3	2003-10-18	2	2	2	2	2	2	0	35	39	3300		13000
68	2004-07-10	2004-07-20	1996-05-12	2	20	-1.4	1	8.16153	2	2004-07-07	3	4	2	2004-07-10	1	2	2	2	1	2	1	16	52	1900	7400	10000	0.3	0.7	111	33	136	2	11.1	0.8	14.3	100
69	2008-07-09	2008-07-18	1996-05-13	2	38.5	0.13	1	12.1561	2	2008-07-07	7	5	2	2008-07-12	2	2	2	2	2	2	1	35	44	1530	5150	21000	0.3	0.5	208	62	79	1.9	12.9	0.5	13.3	47.5
70	2002-08-23	2002-08-25	1996-05-24	1	19.1	-0.55	1	6.25051	2	2002-08-19	4	4	2	2002-08-23	2	2	2	2	2	2	0	37	44	4000	5400	39000
71	2003-11-15	2003-12-07	1994-01-01	2	66	4.59	2	9.9	1		5	5	3	2003-10-31	2	2	2	1	2	1	2	26.7	44.3	6500	8600	16000	2.2	7.7	9991	2678	98	2.9	117	8.6	16	54.8
72	2000-03-01	2000-03-09	1996-10-03	2	13.7	-0.6	1	3.40862	2	2000-02-24	6	4	2	2000-03-05	1	2	2	2	2	2	0	32	40	3700	6400	25000							14.6	0.6
73	1996-11-11	1996-11-13	1983-11-03	1	29.2	-1.85	1	13.0212	1	1996-11-06	5	5	1	1996-11-11	1	2	2	2	2	2	0	31	34	2100		27000							19.2	0.7
74	1997-05-12	1997-05-15	1989-04-20	1	32.2	1.44	1	8.06023	2	1997-05-07	3	5	2	1997-05-13	2	2	2	2	2	2	0	39	44.5	3000	3300	30000						2.6	16.1	0.9
75	2005-12-31	2006-01-06	1996-12-29	2	22.8	-1	1	9.00753	2	2005-12-28	3	4	2	2006-01-02	1	2	2	2	2	2	0	36	39	4100	8100	47000							9.5	0.4
76	2005-08-09	2005-08-12	1996-11-21	1	20	-1.8	1	8.71732	2	2005-08-06	4	4	2	2005-08-09	2	2	2	2	2	2	0	28	40	4900		37000	0.1	0.3	125	47	84	3.7	14.3	0.8	11.2	39.2
77	2010-08-26	2010-08-29	1997-03-26	2	48.6	0.76	1	13.4182	2	2010-08-22	4	4	2	2010-08-26	2	2	2	2	2	2	0	36.3	46.8	2580	3120	11000	0.1	0.5	136	61	83	4.4	9.3	0.7	11	35.2
78	1997-04-24	1997-04-29	1996-10-23	2	6.5	0.38	1	0.503765	2	1997-04-21	7	4	2	1997-04-24	2	2	2	2	2	2	0	31	41	9000	11900	28000	0.2	0.3	42605	1000	162	3.2	24.4	0.5	10.7	35
79	2003-02-10	2003-02-14	1994-04-01	2	22.9	-1	1	8.86242	2	2003-02-06	4	4	1	2003-02-10	1	2	2	2	2	2	0	30	42.5	2000	2600	43000	0.3	0.4	86	29	103	1.8	11.6	0.5	15.2	79.9
80	2009-04-03	2009-04-05	1997-07-05	1	36	0.05	1	11.7454	2	2009-03-28	4	4	2	2009-04-03	2	2	2	2	2	2	0	34.8	40.9	1670	6550	66000	0.1	0.4	125	64	157	4.2	13.6	0.6	10.7	33.2
81	1997-08-08	1997-08-10	1990-02-20	2	20.9	-0.54	1	7.46338	2	1997-08-03	5	5	2	1997-08-08	2	2	2	2	2	2	0	42	52		10200	19000	0.1	0.4	43	17	51	2.8	69	0.7
82	2009-01-26	2009-01-29	1997-08-15	2	31.2	-0.8	1	11.447	2	2009-01-22	4	4	2	2009-01-26	1	2	2	2	2	2	0	35.2	45.2	2220	4990	20000	0	0.4	581	307	156	1.7	13.1	0.5	12.4	43.9
83	2008-01-30	2008-02-03	1997-04-14	1	26.3	-1.36	1	10.7953	2	2008-01-26	4	4	2	2008-01-31	2	2	2	2	2	2	0	40	44	2430	4560	58000	0	0.2	142	82	130	4.2	17.1	0.6	10	33.4
84	2006-02-16	2006-02-19	1997-10-31	1	27.8	0.5	1	8.29569	2	2006-02-12	4	4	2	2006-02-16	2	2	2	2	2	2	0	23	30.5	8800	10000	82000							15.4	0.7
85	2008-02-03	2008-02-10	1996-10-31	1	46.8	1.5	1	11.2608	1	2008-01-25	3	3	2		2	2	2	1	2	1	2	33	40	16120	18650	20000	2.6	5	18700	7900	241	2	40.6	1.7	22.8	28.6
86	2004-06-22	2004-06-27	1997-11-05	2	17	-1.6	1	6.6256	2	2004-06-18	5	5	2	2004-06-22	2	2	2	2	2	2	0	33.5	45	4280	4280	21000	0.4	0.7	683	365	157	3.2	30.1	1	13.7	41.7
87	2002-01-07	2002-01-12	1991-03-20	1	20.6	-2.47	3	10.8036	2	2002-01-02	5	5	1	2002-01-07	2	2	2	2	2	2	0	32.5	42	6500	9500	35000	0.5	1.1	169	59	166	3.6	3.6	0.8	13.1	52.3
88	2003-08-27	2003-08-29	1998-03-04	2	20.7	0.7	1	5.48118	2	2003-08-22	3	4	2	2003-08-27	2	2	2	2	2	2	0	32	39	4500	4500	18000							18.4	0.8
89	1998-03-03	1998-03-06	1997-06-12	2	7.6	0.48	1	0.722793	2	1998-02-27	6	5	1	1998-03-06	1	1	1	1	1	2	3	25	36	3100	6700	26000	0.2	0.7	245	88	90	1.7	14.7	0.6	21.2	100
90	2010-02-25	2010-03-01	1998-05-04	1	57.3	2.51	2	11.8138	2	2010-02-21	3	4	2	2010-02-26	2	2	2	2	2	2	1	34.6	43.2	3760	6930	26000	0.2	0.4	289	110	104	3.4	11.9	0.6	11	35.9
91	2003-02-05	2003-02-08	1997-08-01	1	19.3	0.1	1	5.51403	2	2003-02-01	4	4	2	2003-02-05	1	2	2	2	2	2	0	34	40	4400	4400	54000	0.2	0.2	180	99	84	3.1	11.4	0.7	13.6	39.1
92	2010-01-27	2010-02-02	1998-07-07	1	28.4	-1.2	1	11.5592	2	2010-01-24	2	4	1	2010-01-29	1	2	2	2	2	2	0	38.7	48.1	6790	3500	11000	0	0.2	59	17	89	2.5	5.8	0.4	12.1	38.9
93	2009-02-21	2009-03-03	1998-07-16	1	55.2	3.12	2	10.601	2	2009-02-19	2	5	1	2009-02-22	1	2	2	2	2	2	0	22.8	47.5	1570	6750	19000	4.6	5.9	6570	1680	146	1.9	27.4	0.9	16.7	59.9
94	2006-06-28	2006-06-30	1998-08-09	1	15.7	-1.06	1	7.88501	2	2006-06-23	4	4	2	2006-06-28	2	2	2	2	2	2	0	30	37	7300	10300	32000							21	0.5
95	2002-08-29	2002-08-31	1992-11-14	1	24.4	-1.1	1	9.79055	2	2002-08-23	1	4	3	2002-08-29	2	2	2	2	2	2	0	30	45	3300	4600	40000
96	2010-05-16	2010-05-22	1998-09-05	2	26.4	-1.8	1	11.6934	2	2010-05-13	4	4	1	2010-05-16	1	2	2	2	2	2	0	34.8	44.5	1830	3990	21000	0.1	0.5	220	264	189	2.3	12.4	0.5	11.1	36.5
97	2003-03-04	2003-03-08	1998-02-05	2	21.5	1.3	1	5.07324	2	2003-02-28	3	4	2	2003-03-05	1	2	2	2	2	2	0	37	46	2100	2100	33000
98	2002-12-15	2002-12-19	1997-02-09	2	15.6	-1.73	1	5.84805	2	2002-12-11	3	4	2	2002-12-15	1	2	2	2	2	2	0	36.5	47.5	6400	6400	50000							16.5	0.8
99	1999-01-03	1999-01-15	1998-09-15	1	6.5	0.5	1	0.301164	2	1998-12-31	5	5	1	1999-01-03	1	2	1	1	1	2	3	19	41	8400	12400	18000	4.2	8	8300	1700	123	2.2	23.7	0.6	50.9	100
100	2010-08-05	2010-08-12	1999-02-27	1	27.7	-1.22	1	11.436	1	2010-08-04	1	4	1	2010-08-09	2	2	2	2	2	2	0	37.4	41	2040	6410	25000	0.1	0.1	143	72	117	3	9.4	0.6	10.8	32.3
101	2005-12-11	2005-12-15	1999-04-22	1	21.4	0.1	1	6.63929	2	2005-12-07	4	4	2	2005-12-13	2	2	2	2	2	2	0	32	38	2800	5700	51000							5.9	0.3
102	1999-06-19	1999-06-26	1988-08-19	2	32.5	-0.06	1	10.8337	1	1999-06-10	5	5	2	1999-06-15	2	2	2	2	2	2	0	30	45.6	2400	5900	81000	1	1.3	4278	1822	202	2.5	7.5	0.7
103	2003-02-11	2003-02-15	1997-02-09	2	16.1	-1.5	1	6.00684	2	2003-02-06	2	4	2	2003-02-12	2	2	2	2	2	2	1	30	44	3300	4300	49000	0.1	0.2	93	35	39		8.6	0.7	12.8	39.1
104	2005-12-14	2005-12-16	1991-09-22	1	50	0.3	1	14.2286	1	2005-12-09	5	5	1	2005-12-14	1	2	2	2	2	2	0	46	52	3500	3900	17000							19.7	0.6
105	2008-03-26	2008-03-31	1999-08-23	2	22.6	-0.81	1	8.58864	2	2008-03-23	2	4	1	2008-03-27	2	2	2	2	2	2	0	34	42	2250	6320	28000							8.2	0.3	11.3	28.3
106	2010-06-11	2010-06-16	1998-04-07	2	25.3	-2.26	3	12.178	2	2010-06-08	1	4	2	2010-06-13	2	2	2	2	2	2	0	35	40	1330	2740	84000
107	2010-09-20	2010-09-22	2000-01-07	1	29.6	-0.5	1	10.7023	2	2010-09-15	4	4	2	2010-09-20	2	2	2	2	2	2	0	38.6	44.5	2770	10460	93000							14.9	0.6
108	2007-03-22	2007-03-28	1998-06-26	2	27	0.2	1	8.73648	2	2007-03-19	6	4	2	2007-03-25	2	2	2	2	2	2	0	34	44	2820	5310	15000			84	27	61		16.5	0.6
109	2010-10-12	2010-10-23	1997-11-25	1	57.1	1.7	1	12.8788	2	2010-10-08	4	4	1	2010-10-12	2	2	2	2	2	2	0	28	43.7	5930	11460	40000	0.3	0.8	424	176	183	3.7	19.7	0.8	14.2	38.8
110	2000-12-22	2000-12-28	2000-03-30	2	7.9	0.8	1	0.731006	2	2000-12-21	7	2	2		2	2	2	2	2	2	0	29	34	3200	12600	92000
111	2010-09-15	2010-09-19	2000-05-18	1	48.9	2.4	2	10.3299	1	2010-09-11	4	4	1	2010-09-16	2	2	2	2	2	2	0	36	44.3	2270		36000	0.3	0.4	207	175	135	2.9	5	0.7	11.1	36.1
112	2007-08-15	2007-08-17	2000-07-04	1	23.8	0.4	1	7.11567	2	2007-08-10	4	4	2	2007-08-15	2	2	2	2	2	2	0	36	45	6210	6210	39000							22.6	0.6
113	2002-12-02	2002-12-05	1992-09-04	2	21.7	-2.02	3	10.245	2	2002-11-28	2	4	2	2002-12-02	2	2	2	2	2	2	0	30	45	4200	4200	17000
114	2010-07-01	2010-07-06	2000-11-09	2	32.7	0.59	1	9.64271	2	2010-06-28	4	4	2	2010-07-01	2	2	2	2	2	2	0	36.3	42.7	1350	2780	40000			59	25			10.1	0.6	11.5	25.8
115	2000-11-24	2000-11-28	1992-08-05	1	24	-0.24	1	8.3039	1	2000-11-22	3	4	2	2000-11-25	2	2	2	2	2	2	0	37	45	1800		15000							6	0.8
116	2007-09-15	2007-09-21	2000-06-21	2	17	-2	1	7.23614	2	2007-09-12	1	5	2	2007-09-18	2	2	2	2	2	2	0	32.9	40	3140	7880	43000			103	28		3.2	16.4	0.3	10.2	34.7
117	2002-09-21	2002-09-24	1994-08-19	1	40	2.8	2	8.09035	1	2002-09-18	4	4	1	2002-09-21	2	2	2	2	2	2	0	40	46	5000		55000							6.5	0.7
118	2008-09-09	2008-09-14	2001-01-22	2	26.5	0.65	1	7.63039	2	2008-09-05	3	5	2	2008-09-10	2	2	2	2	2	2	0	33	45	1880	4180	44000	0.1	0.3	426	127	79	2.5	8.2	0.5	11.1	30.8
119	2008-12-25	2008-12-30	1999-06-06	2	22.9	-1.38	1	9.55236	2	2008-12-22	6	5	1	2008-12-27	2	2	2	2	2	2	0	33.8	41	1400	5340	112000	0.09	0.15	31	12	103	3.6	5.9	0.3
120	2007-05-11	2007-05-14	1994-03-04	2	40.2	-0.4	1	13.1855	2	2007-05-05	5	5	2	2007-05-11	2	2	2	2	2	2	0	32	33.6	4490	5800	68000							9.3	0.8
121	2001-06-08	2001-06-13	1992-03-23	1	50.2	3.38	2	9.21287	2	2001-06-01	2	5	2	2001-06-06	2	1	1	1	1	1	4	25	48	2000	21300	12000	9	10.7	13740	4430	170	2.5	116.2	6.8	30	81.4
122	2001-06-21	2001-06-25	1991-03-06	1	84.2	7.08	2	10.2943	2	2001-06-19	1	5	1	2001-06-24	1	1	1	1	1	2	3	38	57	3700	7900	15000	0.7	1.2	8260	1515	87	2.3	16.9	1	19.2	39
123	2004-01-22	2004-01-26	1990-07-17	1	60	1.9	1	13.5168	2	2004-01-19	4	4	2	2004-01-22	2	2	2	2	2	2	0	36	46	7000	13800	94000	1.2	2.3	26	11	115	3	19.4	1.2	19.6	48.5
124	2001-07-18	2001-08-24	2001-09-13	1	45	0.49	1	12.9	1	2001-06-30	5	5	3	2001-07-07	1	2	1	2	1	1	3	22	30		17400	29000	2.97	4.19	188	109	281	2.6	118	9.8	16	36.5
125	2002-09-09	2002-09-11	1990-01-01	1	35	-0.7	1	12.6872	2	2002-09-05	4	4	1	2002-09-09	2	2	2	2	2	2	0	42	46	2500		22000
126	2009-01-26	2009-02-02	2001-08-10	1	37.2	2.9	2	7.46064	2	2009-01-22	4	4	1	2009-01-26	1	2	2	2	2	2	0	30.8	46.4	3590	7570	18000	0.4	0.4	163	70	157	1.4	30.9	0.8	12.9	55.7
127	2010-03-23	2010-03-28	2000-01-17	1	24	-1.47	1	10.1793	2	2010-03-18	4	4	2	2010-03-23	2	2	2	2	2	2	0	33.1	48.3	4430	5840	22000	0	0.2	302	78	146	3.5	12.9	0.4	10.4	30.9
128	2001-09-21	2001-09-21	1992-05-01	1	30	0.33	1	9.39357	2	2001-09-18	5	5	1	2001-09-21	2	1	1	1	1	1	4		37		12600	84000			5100	2890			37.9	2.1	46.9	100
129	2005-08-13	2005-08-15	1995-10-16	2	45	1.96	1	9.82615	2	2005-08-10	3	4	1	2005-08-13	2	2	2	2	2	2	0	39	58	8100		17000	0.3	0.5	319	223	200	4	21.1	1	9.7	33.8
130	2008-10-23	2008-10-27	2001-10-08	2	26.7	1.02	1	7.03901	2	2008-10-19	5	4	2	2008-10-25	2	2	2	2	2	2	0	33	42	3600	4600	22000	0.1	0.3	183	90	139	2.8	6.4	0.5	16.2
131	2001-10-17	2001-10-17	1993-01-01	2	30	0.67	1	8.79398	1	2001-10-11	5	5	3	2001-10-16	1	1	1	1	1	1	4	24	58	6600	8600	9000	2.3	3.7	9380	2760	84	1.9	71.9	3.2	40.7	72.8
132	2009-04-28	2009-04-30	2001-10-20	2	19	-1.3	1	7.52088	2	2009-04-24	4	4	1	2009-04-28	2	2	2	2	2	2	0	39.3	44.6	3500	4560	23000	0.1	0.2	142	54	150	3.9	10	0.5	9.8	33.1
133	2001-10-27	2001-11-01	1996-03-28	1	16.7	-1.05	1	5.58522	2	2001-10-24	2	4	2	2001-10-28	1	1	1	1	1	1	4	23	41	2500	13000	60000	3.2	4.4	15000	4240	182	1.6	40.1	3.7	100	100
134	2008-07-04	2008-07-09	2001-11-04	2	25.8	1.13	1	6.66119	2	2008-07-01	2	4	2	2008-07-06	2	2	2	2	2	2	0	38.1	46	2270		11000
135	2008-09-19	2008-09-21	2001-11-12	1	19.2	-1.13	1	6.8501	2	2008-09-13	3	4	1	2008-09-19	2	2	2	2	2	2	0	35	39.8	2830	4810	65000
136	2002-01-22	2002-01-26	1990-06-07	1	41.8	0.84	1	11.6277	2	2002-01-19	4	4	1	2002-01-22	2	2	2	2	2	2	0	39	46	1500	16600	74000	0.2	0.3	78	38	268	4.3	15.2	0.9
137	2009-03-26	2009-04-01	2001-12-02	1	21.7	-0.4	1	7.3128	2	2009-03-23	2	4	2	2009-03-27	2	2	2	2	2	2	0	34.3	46.4	2360	5740	29000	0	0.3	381	131	115	1.7	13.1	0.4	12.7	40.5
138	2001-12-13	2001-12-14	1992-01-01	1	40	1.48	1	9.94935	1	2001-12-06	5	5	3	2001-12-11	1	1	1	1	1	1	4	25	50	9744		75000			16265	2953		3.5	47	6.5	40.7	53
139	2002-02-05	2002-02-11	1997-06-21	1	12.6	-2.32	3	4.62697	2	2002-02-01	6	4	2	2002-02-06	1	2	2	2	2	2	0	25.5	49	2000		8000	0.4	0.6	167	55	146	2	25.1	0.7	12.6	100
140	2010-10-17	2010-10-24	2002-01-13	1	28	0.32	1	8.75838	2	2010-10-15	6	4	1	2010-10-20	2	2	2	2	2	2	0	33.2	40.3	2040	5640	45000	0.1	0.2	239	100	65	2.8	7.5	0.4	10.3	29.5
141	2007-06-11	2007-06-16	2002-01-13	2	15.3	-1.4	1	5.40726	2	2007-06-07	1	4	1	2007-06-12	2	2	2	2	2	2	0	27	42	2500	5110	9000	0.3	0.4	103	23	276	2	7.8	0.2	13.6	51.6
142	2002-01-15	2002-01-20	1990-03-12	2	60	2.86	2	11.8467	1	2002-01-10	4	4	3	2002-01-14	2	2	2	2	2	2	0	22.5	51	2100	12900	13000	1.1	1.8	132	48	303	2.6	12.5	0.8	11.1	35.7
143	2002-02-11	2002-02-13	1989-01-01	1	50	0.93	1	13.1143	1	2002-02-05	5	5	2	2002-02-09	1	1	1	1	1	1	4	23	42	2900	18700	16000	4.3	5.7	9280	2580	158	2.7	67	3.1	28.4	57.4
144	2005-12-08	2005-12-14	2002-03-05	1	21	2.3	2	3.76181	2	2005-12-05	2	2	1		2	2	2	2	2	2	0	34	43	2700	5900	62000							12.5	0.5
145	2010-03-30	2010-04-06	1998-05-08	1	66.1	3.44	2	11.8932	1	2010-03-24	2	2	2		2	2	2	2	1	2	1	23	49.7	3280	8540	21000	0.4	0.9	135	60	208	3.3	22.8	0.8	11.4	37.5
146	2002-06-08	2002-06-17	1992-06-29	1	30	0.14	1	9.94387	1	2002-06-02	5	5	3	2002-06-08	1	1	1	1	1	1	4	18	42	3400	15700	13000	21.9	27.6	14330	2810	223	3.3	63	4.5	39.9	87.4
147	2010-07-21	2010-07-26	2002-06-09	2	22.7	-0.4	1	8.11499	2	2010-07-17	4	4	2	2010-07-21	1	2	2	2	2	2	0	33.2	44	2390	4600	17000	0.1	0.3	416	89	121	3.3	11.5	0.5	12.5	48.1
148	2002-07-05	2002-07-07	1990-06-01	1	23	-2.46	3	12.0931	2	2002-06-30	4	4	1	2002-07-05	2	2	2	2	2	2	0	31	43	3100		40000	0.7	0.9	558	220	158	3.8	15.4	0.7	12.2	40.8
149	2010-10-10	2010-10-12	1997-04-02	2	39	-0.8	1	13.5222	2	2010-10-05	6	4	2	2010-10-10	2	2	2	2	2	2	0	37.5	44.2	5180	7550	34000		0.5	179	46	84	3.8	11.4	0.7
150	2002-07-15	2002-07-20	1994-05-04	2	19.3	-1.62	1	8.19713	2	2002-07-10	5	5	2	2002-07-15	2	2	2	2	2	2	0	26	49	7500	10900	23000							14.9	0.5	16.7	65.8
151	2010-09-12	2010-09-22	1997-06-25	1	49.9	0.8	1	13.2156	2	2010-09-11	6	5	1	2010-09-15	1	2	2	2	2	2	0	29.2	42.4	1720	5670	37000	0	0.1	152	59	170	2.2	10.5	0.8	13	52
152	2002-07-21	2002-07-29	1992-07-10	1	63	4.5	2	10.0315	2	2002-07-18	6	4	1	2002-07-23	2	2	2	2	2	2	0	33.5	41	4600		42000	0.2	0.4	758	264	125	2.9	9.5	0.8	14.4	83.6
153	2002-08-12	2002-09-04	1990-09-09	1	70.6	3.86	2	11.9	1	2002-08-07	5	5	3	2002-08-10	2	2	1	1	2	1	3	26	50	3100	15600	9000	2.5	3.6	5980	2310	161	3.1	62.6	9.9	21.1	81.6
154	2010-02-22	2010-02-25	2002-02-08	2	32.2	1.43	1	8.03833	2	2010-02-18	4	5	2	2010-02-22	1	2	2	2	2	2	0	32.3	40.6	2900	8580	41000	0.1	0.4	134	31	200	1.8	19.8	0.6	15.9	37.4
155	2002-09-25	2002-10-03	1990-03-18	2	91	6.85	2	12.8	1	2002-09-18	4	4	1	2002-09-22	2	2	2	2	1	1	2	22	53	1100	7600	7600	0.6	0.9	920	512	159	2.9	103.7	11.2	12.4	37.3
156	2002-09-29	2002-10-01	1990-01-01	2	45.5	0.5	1	12.742	2	2002-09-25	4	4	3	2002-09-29	2	2	2	2	2	2	0	45	58	9200		31000							21.9	1.2
157	2002-10-01	2002-10-10	1995-12-14	1	48	5.9	2	6.79808	2	2002-09-30	1	4	2	2002-10-05	2	2	2	2	2	2	0	35	49	2300	6700	31000	0.2	0.5	842	416	179		15.5	0.9	14.3	36.7
158	2002-10-22	2002-10-24	2002-04-23	1	8.6	2.95	2	0.498289	1	2002-10-13	5	5	1	2002-10-18	1	1	1	1	1	1	4	25	60	9900	18700	19000	3.5	5.1	42605	2732	323	2.1	60.5	4.5	100	100
159	2002-11-29	2002-12-10	1999-06-17	1	12.5	-1.64	1	3.45243	2	2002-11-27	1	4	2	2002-11-30	1	2	2	2	2	2	0	25	45.5	3300	8900	10000	0.4	0.6	559	1746	83	1.7	16.7	0.6	25.5	77.5
160	2002-12-22	2002-12-27	1991-12-31	2	40	0.79	1	10.976	1	2002-12-15	3	5	3	2002-12-22	1	1	1	1	1	1	4	19	43	4900	12300	21000	14.6	37.3	13530	1543	334	3.3	26.6	2.4	82.9	85.9
161	2003-01-19	2003-01-23	1991-09-04	2	26.1	-1.7	1	11.3758	2	2003-01-15	5	5	2	2003-01-19	1	2	2	2	2	2	0	38	44	2700	2700	19000	0.1	0.3	489	195	135	3.6	18.2	0.9	14	66.8
162	2010-08-21	2010-08-24	1998-11-27	2	27.2	-1.64	1	11.7317	2	2010-08-18	1	4	2	2010-08-22	2	2	2	2	2	2	0	36.9	43.2	2310	3280	59000	0.2	0.3	111	34	195		12	0.6	10.3	30
163	2003-08-31	2003-09-04	1991-04-29	1	36.2	-0.3	1	12.3395	2	2003-08-27	4	4	2	2003-08-31	1	2	2	2	2	2	0	41	52	3200	3600	30000	0.3	0.5	1476	898	197	2.9	19.8	0.8	16	52.9
164	2010-06-16	2010-06-18	2003-11-17	2	19.5	-0.5	1	6.57906	2	2010-06-12	4	4	1	2010-06-16	2	2	2	2	2	2	0	33.6	44.9	2640	2640	84000	0.1	0.3	65	23	138	3.1	18.7	0.4	11.4	33.8
165	2010-08-17	2010-08-19	2003-11-27	2	23.5	0.67	1	6.72142	2	2010-08-11	4	4	1	2010-08-17	2	2	2	2	2	2	0	33.1	41.4	1990	2680	59000	0.1	0.3	206	82	122	4.1	12	0.5
166	2005-10-10	2005-10-10	1997-02-10	2	30	0.7	1	8.6653	1	2005-10-05	5	5	1	2005-10-09	1	1	1	1	1	1	4	28	51	8100	10100	15000	1.6	1.7	12440	4490	101	3.1	13.4	1.8	24	100
167	2003-12-01	2003-12-06	1993-12-02	2	30	0.01	1	9.99589	1	2003-11-23	5	5	3	2003-11-29	1	1	1	1	1	1	4	25	53	3100	25300	7000	11.4	20.3	19920	4560	142	1.3	52.8	7	100	100
168	2010-12-26	2010-12-28	2004-05-27	1	19.2	-0.78	1	6.58453	2	2010-12-22	4	4	2	2010-12-26	2	2	2	2	2	2	0	33.5	48.3	6280		48000	0	0.3	117	56	86	3.4	23.5	0.5
169	2010-10-02	2010-10-08	2004-06-08	1	20.4	0	1	6.31896	2	2010-09-30	5	4	2	2010-10-03	2	2	2	2	1	2	1	30	42.9	6040	7050	7000	0.1	0.3	368	95	91	3.2	11.4	0.4	13.5	43.8
170	2007-01-29	2007-01-31	2004-06-26	2	14.5	0.9	1	2.59548	1	2007-01-24	4	4	2	2007-01-28	2	2	2	2	2	2	0	33.5	51	5500	7800	33000	0.2	0.3	136	21	91	2.9	29	0.4	13	42.2
171	2005-06-25	2005-06-28	1998-01-21	2	19	-1.3	1	7.42505	1	2005-06-19	3	4	1	2005-06-25	2	2	2	2	2	2	0	35	48	5300	5300	32000	0.1	0.2	117	49	113	3.1	11.1	0.6
172	2010-09-06	2010-09-13	2004-12-01	2	17.8	-0.5	1	5.76591	2	2010-09-03	1	5	2	2010-09-07	1	2	2	2	2	2	0	32.9	45.4	3350	6220	22000	0.2	0.5	92	28	97	2.3	7.3	0.2	12.4	32.7
173	2008-11-23	2008-11-26	1999-07-07	2	38.7	1.39	1	9.37988	2	2008-11-19	4	4	1	2008-11-23	2	2	2	2	2	2	0	36.1	44.5	11960	13080	32000	0.1	0.9	312	111	116	3.4	49.2	1.1
174	2007-10-21	2007-10-24	1999-11-28	1	26	0.3	1	7.89596	2	2007-10-16	4	4	2	2007-10-21	2	2	2	2	2	2	0		53.1	6710		16000	0.4	0.5	1659	570	111	2.8	26.9	0.5	12.4	51.9
175	2007-06-15	2007-06-19	2005-01-10	1	14	0.4	1	2.42847	2	2007-06-10	3	4	2	2007-06-15	2	2	2	2	2	2	0	36	42.5	7990	10790	53000	0.2	0.3	96	34	92	3	19.7	0.4	13.9	40.8
176	2008-05-05	2008-05-09	2004-09-03	1	17.3	0.72	1	3.66872	2	2008-04-30	6	4	2	2008-05-05	2	2	2	2	2	2	0	25.2	49	10210	10180	43000	0.3	0.4	638	217	115	1.9		0.8	13.2	40.4
177	2005-08-05	2005-08-10	2005-02-25	2	7.8	2	1	0.443532	2	2005-08-01	2	3	1		2	2	2	2	2	2	0	27	40	9300	11600	14000	0.4	0.7	2480	1430	167	3.2	11	0.4	13.3	100
178	2006-05-22	2006-05-26	1994-08-01	2	49	1.4	1	11.8056	2	2006-05-19	4	4	2	2006-05-22	2	2	2	2	2	2	0	39	45	2700	3300	54000	0.2	0.4	591	327	86	3.8	11.2	0.5
179	2009-05-25	2009-05-28	2004-02-03	2	19.4	0.4	1	5.30595	1	2009-05-15	5	5	1	2009-05-19	1	2	2	2	2	2	0	30.5	43.6	2000	6710	10000	0.3	0.1	44	17	50	2	11.5	0.3	12.3	39.1
180	2009-01-17	2009-01-22	2002-08-20	1	29	3	2	6.40931	2	2009-01-13	6	5	1	2009-01-19	2	2	2	2	2	2	0	32.5	45.3	2560	6310	31000	0	0.2	86	21	62	2.2	13.4	0.4	9.8	31.4
181	2005-07-07	2005-07-12	1995-09-09	2	26.2	-0.86	1	9.82615	2	2005-07-03	2	4	1	2005-07-08	1	2	2	2	2	2	0	30	48	4900	7300	20000	0.5	0.8	307	118	129	2.4	12.2	0.8	14.4	38.2
182	2010-09-13	2010-09-16	2000-06-10	2	51.5	2.5	2	10.2615	2	2010-09-08	5	5	2	2010-09-13	2	2	2	2	2	2	0	32.9	45.7	5520	6180	22000	0	0.7	536	188	158	4.4	18.6	0.7	10.9	30.7
183	2005-07-10	2005-07-13	1998-08-29	2	16.5	-2	1	6.86379	2	2005-07-06	4	4	2	2005-07-10	2	2	2	2	2	2	0	39	47		10200	7000			262	187			17	0.8	13.5	38.4
184	2005-10-03	2005-11-09	2000-01-17	1	21	0.47	1	5.71116	1	2005-09-23	4	4	2	2005-09-29	2	2	1	1	2	1	3	30	41	12700	13500	63000	3.6	5.8	4150	1400	132	3	61.3	4.3	20.8	52.8
185	2007-12-31	2008-01-07	1998-04-04	1	50	4.07	2	9.74127	1	2007-12-25	5	5	2	2007-12-30	2	2	2	2	2	2	0	41	56	7110	7110	10000	0.7	1.5	2766	967	130	1.8	12.3	0.6	11.1	30.8
186	2006-01-20	2006-01-23	1997-09-30	2	31	1	1	8.30664	1	2006-01-17	4	4	1	2006-01-20	2	2	2	2	2	2	0	35	41	4700		24000	0.2	0.3	55	15	98	1.8	9.2	0.5	13.8	42.4
187	2010-05-09	2010-05-13	2006-01-26	1	12.4	-1.55	1	4.282	2	2010-05-06	3	5	2	2010-05-09	2	2	2	2	2	2	0	33.9	44	8350	14610	36000	0.1	0.2	102	34	56	2.2	12.1	0.4	12.3	32.3
188	2006-09-05	2006-09-10	1997-09-18	1	19.5	-2.1	3	8.96372	2	2006-08-31	2	4	2	2006-09-07	2	2	2	2	2	2	0	36.5	42	3300		15000			444	139			15	0.6	14.3	62
189	2007-09-05	2007-09-11	2006-09-17	2	8.7	-0.7	1	0.966461	1	2007-09-02	3	4	2	2007-09-05	2	2	2	2	2	2	0	31	44	4900	10810	25000	0.2	1.1	667	240	121	2.5	11.6	0.2	13.8	64.1
190	2006-11-13	2006-11-16	1993-09-09	1	77.3	4.1	2	13.1773	2	2006-11-09	4	4	1	2006-11-13	2	2	2	2	2	2	0		53.9	4500	5060	28000	0.1	0.2	268	131	294	4.1	16.1	0.9	12.6	33.7
191	2008-08-19	2008-08-26	1994-10-23	2	48	0.45	1	13.8207	1	2008-08-14	3	5	2	2008-08-20	1	2	2	2	2	2	0	22.8	34	4270	25060	70000	1.3	3.8	1029	465	105	2.4	16.9	0.5	14.1	39.1
192	2006-12-07	2006-12-11	2006-03-17	2	7.5	-0.6	1	0.72553	1	2006-12-04	6	4	2	2006-12-08	2	2	2	2	2	2	0	34	42	4900		66000							21	0.3
193	2006-12-15	2007-01-01	1996-01-10	1	35	0.2	1	10.9295	1	2006-12-03	5	5	1	2006-12-07	1	1	1	1	1	1	4	29	45	4790	29100	16800	25.8	32.1	4937	1682	157	2.7	169.5	5.2	25.4	34.9
194	2010-09-07	2010-09-10	2007-01-24	1	11.9	-2.2	3	3.61944	2	2010-09-03	5	5	1	2010-09-07	2	2	2	2	2	2	0	32.3	35.9	2550	3530	62000	0	0	83	15	98	3.4	6.7	0.2
195	2007-02-03	2007-02-09	1997-09-10	1	31	0.4	1	9.39904	1	2007-01-28	4	4	1	2007-02-02	1	2	2	2	2	2	0	33.7	47.4	5640	7350	70000	0.2	0.3	80	33	78	1.9	12.2	0.3	11.4	43.2
196	2007-04-22	2007-04-25	2001-05-22	2	25	1.6	1	5.9165	1	2007-04-18	4	5	2	2007-04-22	1	1	1	1	1	1	4	29	38	2870	4300	14000	0.9	0.9	2024	195	64	2.6	24.8	3.5	69.8	95.2
197	2007-05-21	2007-05-25	2006-06-22	2	11.1	1.82	1	0.911704	1	2007-05-16	4	4	1	2007-05-21	1	2	2	2	2	2	0	31	47	4050	6030	5000			421					0.3	10.2	53.4
198	2008-10-05	2008-10-11	1996-05-28	2	38.1	-0.3	1	12.3559	2	2008-10-01	4	4	1	2008-10-05	1	2	2	2	2	2	0	35.6	48	3270	5530	29000	0.1	0.2	220	117	47	1.5	6.1	0.4	14.6	52.5
199	2007-07-07	2007-07-16	2004-05-12	2	12.5	-1.1	1	3.154	1	2007-07-02	3	4	2	2007-07-06	1	2	2	2	2	2	0	37	49	7940	16990	17000	1	1.4	3560	1420	224	2.5	23.9	0.3	19.3	46.9
200	2007-08-16	2007-08-21	2000-05-22	2	19	-1.2	1	7.23614	1	2007-08-08	4	4	1	2007-08-11	1	2	1	1	2	2	2	27	39	3900	28000	38000	3	1.3	5430	1140	170	2.6	20	0.6	22.1	72.3
201	2007-08-20	2007-08-29	2002-03-22	1	20	0.4	1	5.41273	1	2007-08-13	5	5	2	2007-08-20	2	2	2	2	2	2	0	29	50	4100	10160	30000	0.5	0.5	3360	1387	138	2.3	17	0.3	21.6	100
202	2008-06-20	2008-06-23	2003-12-11	1	12.8	-2.21	3	4.52293	2	2008-06-16	4	4	2	2008-06-20	2	2	2	2	2	2	0	35.7	51	4400	6330	40000
203	2007-11-02	2007-11-04	2000-04-17	1	22.4	-0.3	1	7.54552	1	2007-10-29	5	5	2	2007-11-02	2	2	2	2	2	2	0	34.4	51.8	4190	4200	26000	0.2	0.2	77	25	40	2.9	11.2	0.4
204	2007-12-20	2008-01-02	2007-08-07	2	5.9	1.28	1	0.36961	1	2007-12-15	4	5	2	2007-12-18	1	2	1	1	2	2	2	21.8	38	6700	20040	23000	3.6	5.7	6450	1850	198	3.2	19.9	0.4	39.3	51.1
205	2010-08-06	2010-08-11	2008-04-22	1	14.5	1.07	1	2.29158	2	2010-08-03	4	5	2	2010-08-09	2	2	2	2	2	2	0	32.8	36	2800	4990	34000
206	2008-06-26	2008-06-29	2000-01-03	2	24	-0.3	1	8.47639	1	2008-06-14	4	4	2	2008-06-26	1	2	2	2	2	2	0	33	44	3530	6740	47000
207	2008-07-08	2008-07-09	2005-09-02	2	14	0.5	1	2.84463	1	2008-07-05	5	5	2	2008-07-09	1	1	1	2	1	2	2
208	2008-07-15	2008-07-20	1998-05-29	1	50	2.6	2	10.1273	2	2008-07-11	4	5	1	2008-07-15	1	1	1	1	1	1	4	21	52	4010	11330	12000	3.3	6.6	9240	1830	169	3	34.7	5.4	19.6	54.5
209	2008-07-22	2008-07-24	1994-11-05	1	39.5	-0.89	1	13.7084	2	2008-07-17	4	4	1	2008-07-22	2	2	2	2	2	2	0	34	40	3100	3930	26000							13.8	0.7
210	2008-08-12	2008-08-15	2002-06-29	2	15.8	-1.73	1	6.1191	2	2008-08-07	4	4	2	2008-08-12	2	2	2	2	2	2	0	28.8	38.8	7770	8940	39000	0.2	0.4	205	70	125				10.6	37.2
211	2008-08-31	2008-09-10	2002-08-17	1	20	0.03	1	6.03696	1	2008-08-27	5	5	2	2008-08-30	1	1	1	1	1	1	4	28.5	37.9	7370	18620	22000	1.4	2.1	1310	1879	84	2.6	27.1	1.3	24.7	96.4
212	2008-10-06	2008-10-15	1995-10-19	2	49.6	0.95	1	12.9637	2	2008-10-01	7	4	2	2008-10-06	2	2	2	2	2	2	0	38.4	42.6	1430	4190	81000	0	0.2	51	26	71	4.3	13.3	0.5	12.5	34.5
213	2008-10-21	2008-10-23	2004-06-08	1	13.6	-1.72	1	4.36961	2	2008-10-17	4	4	2	2008-10-21	2	2	2	2	2	2	0	31	43	7400	12120	28000	0.1	0.5	240	91			30.6	0.7
214	2008-11-25	2008-12-03	2004-01-07	1	17	-0.52	1	4.88159	2	2008-11-21	5	5	2	2008-11-25	2	2	1	2	2	2	1	17	37.8	3230	6350	30000	0.3	0.6	395	131	161	1.5	25.9	0.5	16	56.3
215	2008-12-16	2008-12-20	1996-09-11	2	38.4	-0.21	1	12.2628	1	2008-12-12	2	4	2	2008-12-18	2	2	2	2	2	2	0	40.5	45	1450	4230	21000	0.1	0.3	162	55	66	2.8	7.2	0.4	11.3	39
216	2009-06-07	2009-06-16	1996-05-18	1	29	-1.9	1	13.0568	1	2009-05-28	3	4	1	2009-06-04	1	2	1	2	2	2	1	17	35.5	3030	7640	59000	0.6	1.1	678	125	518	2.2	36.4	1.3	11.1	27.8
217	2009-08-08	2009-08-17	2008-07-15	1	11.7	2.2	2	1.06776	1	2009-08-06	7	5	2	2009-08-11	1	2	2	2	2	2	0	24.5	42.5	2410	21120	43000	0.2	0.6	357	141	156	2.5	10	0.5	12.3	57.4
218	2010-06-10	2010-06-13	2009-10-29	1	7.7	-0.14	1	0.613279	1	2010-06-07	1	1	2		2	2	2	2	2	2	0	32	36.1	4700	5930	42000
219	2010-01-05	2010-01-11	1997-04-24	2	29.5	-1.9	1	12.7009	2	2010-01-01	4	4	1	2010-01-06	1	2	2	2	2	2	0	36.4	48.7	2190	3900	14000	0.2	0.6	481	248	130	2.9	10.3	0.5
220	2010-01-31	2010-02-07	2001-07-08	2	32.3	1.1	1	8.56674	1	2010-01-28	4	4	2	2010-01-31	1	2	2	2	2	2	0	29.6	42.4	4230	7630	14000	0.2	0.3	63	33	147	3.3	14.3	0.5	14	46.2
221	2010-02-09	2010-02-12	2001-08-17	1	35	1.6	1	8.48186	2	2010-02-05	4	4	2	2010-02-09	2	2	2	2	2	2	0	29.3	52	5290	7800	38000	0.4	0.8	273	161	120	2.6	10.5	0.5
222	2010-10-08	2010-10-14	2010-02-14	2	8.4	0.89	1	0.646133	2	2010-10-05	6	4	2	2010-10-10	2	2	2	2	2	2	0	35.6	38.9	5240	9470	33000	0	0.1	166	53	103	3.2	7	0.2
223	2010-10-23	2010-11-01	2004-06-17	1	18.6	-0.8	1	6.35181	2	2010-10-21	4	4	2	2010-10-26	1	2	2	2	2	2	0	28.9	36.8	1510	6960	20000	0	0.1	162	46	55	2.8	8.6	0.3	13.1	50.5
224	2010-05-08	2010-05-28	2009-05-20	2	10.1	1.15	1	0.966461	1	2010-05-03	3	4	2	2010-05-09	2	2	2	2	2	2	0	15.7	41.4	4350	11840	17000	0.5	0.8	2250	872	208	2.1	13.6	0.3	13	73.3
225	2010-06-12	2010-06-14	2000-01-29	2	33.7	0.29	1	10.3682	2	2010-06-08	3	4	2	2010-06-13	2	2	2	2	2	2	0	31.4	40.2	4110	5440	22000	0.1	0.3	89	40
226	2010-06-30	2010-07-03	2005-09-28	1	29.8	4.1	2	4.75291	2	2010-06-26	4	4	2	2010-06-30	2	2	2	2	2	2	0	35	47.5	7010	8470	42000	0.1	0.3	152	62	94	4.4	12.7	0.3
227	2010-06-19	2010-06-29	2009-11-21	2	9.2	2.22	2	0.574949	1	2010-06-15	4	4	1	2010-06-19	2	2	1	1	2	2	2	19.4	42.4	10440	20490	18000	0.3	0.8	1900	984	223	2.5	22.1	0.3	18	74.2
228	2010-07-06	2010-07-24	1998-07-01	1	26	-1.89	1	12.0137	1	2010-07-01	7	2	1		2	2	2	1	2	1	2	17.3	27.6	7190	13210	20000	1	2	7490	2510	190	2.6	68.4	3.3	25.3	66.3
229	2010-07-10	2010-07-16	2003-11-18	1	23.5	0.66	1	6.64203	2	2010-07-04	4	4	2	2010-07-10	1	2	2	2	2	2	0	30.8	54.9	6920	9520	35000	0.1	0.4	148	40	195	3.9	23.2	1.1	11.5	36.5
230	2010-08-09	2010-09-02	2008-04-27	1	10.5	-1.8	1	2.28611	1	2010-08-02	5	5	2	2010-08-05	1	2	2	1	1	2	2	25	45	8200	16000	80000	3.9	4.9	10510	3340	212	2.3	28	0.4	100	40.9
231	2010-08-19	2010-08-30	2009-11-06	1	8.6	0	1	0.783025	1	2010-08-15	7	4	1	2010-08-19	2	2	2	2	2	2	0	19.1	41	4820	9600	13000	0.1	0.3	155	58	77	2.9	11.8	0.3	10.5	42.5
232	2010-09-04	2010-09-05	2007-08-26	1	15	0.22	1	3.02533	1	2010-08-29	5	5	2	2010-09-01	1	1	1	1	1	1	4	29	51	20300	28700	64000	5.2	5.5	136	1460	165	2.4	99.1	4.5	31.8	61.5
233	2010-09-09	2010-09-13	1998-07-18	2	40	0.1	1	12.1451	2	2010-09-05	5	5	2	2010-09-09	1	2	2	2	2	2	0	21.6	35	4320	5480	40000	0.1	0.4	116	54	196	3.8	13.9	0.6	12.6	30.3
234	2010-10-17	2010-10-19	1997-01-16	1	59.5	1.7	1	13.7522	1	2010-10-10	4	4	2	2010-10-16	2	2	2	2	2	2	0	34.7	47	5240	6120	13000	3.6	4	772	369	203	3.1	14.3	0.6
235	2010-11-08	2010-11-08	1999-02-14	2	96	7.41	2	11.7317	1	2010-11-02	5	5	1	2010-11-07	1	1	1	1	1	1	4	49.1	51.1	13330	26620	12000	2.8	3.3	12990	3570	144	3.1	34.1	1.9	29.2	53.5
236	2010-11-14	2010-11-18	2000-11-21	1	30	0.11	1	9.9822	1	2010-11-09	5	5	1	2010-11-12	1	1	1	1	1	1	4	19.1	51.4	5160	25570	17000	3.6	5.8	14326	2916	252	1.5	46.1	4	39.2	100
237	2011-02-15	2011-02-23	2003-10-31	1	17	-2.2	3	7.29363	1	2011-02-11	5	5	1	2011-02-15	1	1	1	1	1	1	4	16.4	53	7390	17730	14000	4.1	6.1	15832	2778	227	2.5	59	3.7	38	94.7
238	2008-09-04	2008-09-07	2005-10-02	2	14.1	0	1	2.92129	2	2008-08-31	6	4	2	2008-09-04	2	2	2	2	2	1	1	34	50.6	10270	10270	26000	0.1	0.4	118	33	62	3.2	16.8	3.4
